# Supplementary material for: A biophysical model for plant cell plate maturation based on the contribution of a spreading force
Source: Plant Physiol. 2021 Nov 27;188(2):795–806. doi: 10.1093/plphys/kiab552 (PMC8825336; doi:10.1093/plphys/kiab552)
Supplement: kiab552_Supplementary_Data [file kiab552_supplementary_data.zip]

Archive with 3 entries (3 files):
- Supplemental_Material_and_Figures.pdf
- SVideo1.gif
- SVideo2.gif
